# Supplementary material for: Characterization of the complete chloroplast genomes of five Populus species from the western Sichuan plateau, southwest China: comparative and phylogenetic analyses
Source: PeerJ. 2019 Feb 20;7:e6386. doi: 10.7717/peerj.6386 (PMC6387583; doi:10.7717/peerj.6386)
Supplement: Supplemental Information 14 [file peerj-07-6386-s014.zip]

Archive with 5 entries (4 files):
- Supplementary file1/
- Supplementary file1/Populus cathayana.gb
- Supplementary file1/Populus kangdingensis.gb
- Supplementary file1/Populus pseudoglauca.gb
- Supplementary file1/Populus schneideri.gb
