# Supplementary material for: Characterization of the complete chloroplast genomes of five Populus species from the western Sichuan plateau, southwest China: comparative and phylogenetic analyses
Source: PeerJ. 2019 Feb 20;7:e6386. doi: 10.7717/peerj.6386 (PMC6387583; doi:10.7717/peerj.6386)
Supplement: Supplemental Information 15 [file peerj-07-6386-s015.zip]

Archive with 7 entries (4 files):
- Populus_xiangchengensis∩╝êMH910611)/
- Populus_xiangchengensis∩╝êMH910611)/Populus_xiangchengensis∩╝êMH910611).fas
- __MACOSX/
- __MACOSX/Populus_xiangchengensis∩╝êMH910611)/
- __MACOSX/Populus_xiangchengensis∩╝êMH910611)/._Populus_xiangchengensis∩╝êMH910611).fas
- Populus_xiangchengensis∩╝êMH910611)/Populus_xiangchengensis∩╝êMH910611).gb
- __MACOSX/Populus_xiangchengensis∩╝êMH910611)/._Populus_xiangchengensis∩╝êMH910611).gb
